# Supplementary material for: Integration of Single-Cell and Bulk Transcriptome to Reveal an Endothelial Transition Signature Predicting Bladder Cancer Prognosis
Source: Biology (Basel). 2025 Apr 28;14(5):486. doi: 10.3390/biology14050486 (PMC12109300; doi:10.3390/biology14050486)
Supplement: Supplementary file 1 [file biology-14-00486-s001.zip]

Archive with 5 entries (5 files):
- Supplement figure 1.png
- Supplement figure 2.png
- Supplement figure 3.png
- Supplement table 1.xlsx
- Supplement table 2.xlsx
