# Supplementary material for: Integration of Single-Cell and Bulk Transcriptome to Reveal an Endothelial Transition Signature Predicting Bladder Cancer Prognosis
Source: Biology (Basel). 2025 Apr 28;14(5):486. doi: 10.3390/biology14050486 (PMC12109300; doi:10.3390/biology14050486)
Supplement: Supplementary file 1 [file biology-14-00486-s001.zip › Supplement table 1.xlsx]

## Sheet: Supplement table 1
Supplement table 1-Samples in scRNA-seq data analysis
Sample id	Tissue	Dataset	Dtabase
11_prostate-cancer_BC155	Prostate cancer	GSE210347	GEO
11_prostate-cancer_BC162	Prostate cancer	GSE210347	GEO
11_prostate-cancer_BC174	Prostate cancer	GSE210347	GEO
11_prostate-cancer_BC176	Prostate cancer	GSE210347	GEO
5_prostate-cancer_Pca1	Prostate cancer	GSE210347	GEO
5_prostate-cancer_Pca2	Prostate cancer	GSE210347	GEO
3_PDAC_PUMCH_T1	Pancreatic cancer	GSE210347	GEO
3_PDAC_PUMCH_T10	Pancreatic cancer	GSE210347	GEO
3_PDAC_PUMCH_T11	Pancreatic cancer	GSE210347	GEO
3_PDAC_PUMCH_T12	Pancreatic cancer	GSE210347	GEO
3_PDAC_PUMCH_T13	Pancreatic cancer	GSE210347	GEO
3_PDAC_PUMCH_T14	Pancreatic cancer	GSE210347	GEO
3_PDAC_PUMCH_T15	Pancreatic cancer	GSE210347	GEO
3_PDAC_PUMCH_T16	Pancreatic cancer	GSE210347	GEO
3_PDAC_PUMCH_T17	Pancreatic cancer	GSE210347	GEO
3_PDAC_PUMCH_T18	Pancreatic cancer	GSE210347	GEO
3_PDAC_PUMCH_T19	Pancreatic cancer	GSE210347	GEO
3_PDAC_PUMCH_T20	Pancreatic cancer	GSE210347	GEO
3_PDAC_PUMCH_T23	Pancreatic cancer	GSE210347	GEO
3_PDAC_PUMCH_T24	Pancreatic cancer	GSE210347	GEO
3_PDAC_PUMCH_T3	Pancreatic cancer	GSE210347	GEO
3_PDAC_PUMCH_T5	Pancreatic cancer	GSE210347	GEO
3_PDAC_PUMCH_T6	Pancreatic cancer	GSE210347	GEO
3_PDAC_PUMCH_T9	Pancreatic cancer	GSE210347	GEO
2_pancancer_scrSOL003	Ovarian cancer	GSE210347	GEO
2_pancancer_scrSOL004	Ovarian cancer	GSE210347	GEO
2_pancancer_BT1305	Ovarian cancer	GSE210347	GEO
2_pancancer_BT1306	Ovarian cancer	GSE210347	GEO
2_pancancer_BT1307	Ovarian cancer	GSE210347	GEO
9_gastric-cancer_6709n1	Normal stomach	GSE210347	GEO
TSP14_prostate gland_normal	Normal prostate	Tabula Sapiens - All Cells	CellxGene
TSP8_prostate gland_normal	Normal prostate	Tabula Sapiens - All Cells	CellxGene
3_PDAC_PUMCH_N1	Normal pancreas	GSE210347	GEO
3_PDAC_PUMCH_N10	Normal pancreas	GSE210347	GEO
3_PDAC_PUMCH_N11	Normal pancreas	GSE210347	GEO
3_PDAC_PUMCH_N2	Normal pancreas	GSE210347	GEO
3_PDAC_PUMCH_N3	Normal pancreas	GSE210347	GEO
3_PDAC_PUMCH_N4	Normal pancreas	GSE210347	GEO
3_PDAC_PUMCH_N5	Normal pancreas	GSE210347	GEO
3_PDAC_PUMCH_N6	Normal pancreas	GSE210347	GEO
3_PDAC_PUMCH_N7	Normal pancreas	GSE210347	GEO
3_PDAC_PUMCH_N8	Normal pancreas	GSE210347	GEO
TSP9_exocrine pancreas_normal	Normal pancreas	Tabula Sapiens - All Cells	CellxGene
TSP1_endocrine pancreas_normal	Normal pancreas	Tabula Sapiens - All Cells	CellxGene
2_pancancer_scrSOL007	Normal ovary	GSE210347	GEO
2_pancancer_BT1303	Normal ovary	GSE210347	GEO
2_pancancer_BT1304	Normal ovary	GSE210347	GEO
12_lungcancer_Sample3d	Normal lung	GSE210347	GEO
12_lungcancer_Sample4d	Normal lung	GSE210347	GEO
12_lungcancer_Sample7d	Normal lung	GSE210347	GEO
12_lungcancer_Sample8d	Normal lung	GSE210347	GEO
7_lung-cancer_N08	Normal lung	GSE210347	GEO
7_lung-cancer_N18	Normal lung	GSE210347	GEO
7_lung-cancer_N19	Normal lung	GSE210347	GEO
7_lung-cancer_N30	Normal lung	GSE210347	GEO
7_lung-cancer_N31	Normal lung	GSE210347	GEO
TSP1_lung_normal	Normal lung	Tabula Sapiens - All Cells	CellxGene
TSP2_lung_normal	Normal lung	Tabula Sapiens - All Cells	CellxGene
10_ICC_18adjacent	Normal liver	GSE210347	GEO
10_ICC_23adjacent	Normal liver	GSE210347	GEO
TSP14_liver_normal	Normal liver	Tabula Sapiens - All Cells	CellxGene
2_pancancer_scrEXT003	Normal colorectum	GSE210347	GEO
2_pancancer_scrEXT020	Normal colorectum	GSE210347	GEO
2_pancancer_scrEXT029	Normal colorectum	GSE210347	GEO
hbca_c09	Normal breast	Kumar et al. (2023) Nature	CellxGene
hbca_c10	Normal breast	Kumar et al. (2024) Nature	CellxGene
hbca_c100	Normal breast	Kumar et al. (2025) Nature	CellxGene
hbca_c101	Normal breast	Kumar et al. (2026) Nature	CellxGene
hbca_c102	Normal breast	Kumar et al. (2027) Nature	CellxGene
hbca_c103	Normal breast	Kumar et al. (2028) Nature	CellxGene
hbca_c104	Normal breast	Kumar et al. (2029) Nature	CellxGene
hbca_c105	Normal breast	Kumar et al. (2030) Nature	CellxGene
hbca_c106	Normal breast	Kumar et al. (2031) Nature	CellxGene
hbca_c107	Normal breast	Kumar et al. (2032) Nature	CellxGene
hbca_c108	Normal breast	Kumar et al. (2033) Nature	CellxGene
hbca_c109	Normal breast	Kumar et al. (2034) Nature	CellxGene
hbca_c110	Normal breast	Kumar et al. (2035) Nature	CellxGene
hbca_c111	Normal breast	Kumar et al. (2036) Nature	CellxGene
hbca_c113	Normal breast	Kumar et al. (2037) Nature	CellxGene
hbca_c114	Normal breast	Kumar et al. (2038) Nature	CellxGene
hbca_c115	Normal breast	Kumar et al. (2039) Nature	CellxGene
hbca_c118	Normal breast	Kumar et al. (2040) Nature	CellxGene
hbca_c119	Normal breast	Kumar et al. (2041) Nature	CellxGene
hbca_c121	Normal breast	Kumar et al. (2042) Nature	CellxGene
hbca_c122	Normal breast	Kumar et al. (2043) Nature	CellxGene
hbca_c123	Normal breast	Kumar et al. (2044) Nature	CellxGene
hbca_c124	Normal breast	Kumar et al. (2045) Nature	CellxGene
hbca_c125	Normal breast	Kumar et al. (2046) Nature	CellxGene
hbca_c126	Normal breast	Kumar et al. (2047) Nature	CellxGene
hbca_c127	Normal breast	Kumar et al. (2048) Nature	CellxGene
hbca_c128	Normal breast	Kumar et al. (2049) Nature	CellxGene
hbca_c129	Normal breast	Kumar et al. (2050) Nature	CellxGene
hbca_c130	Normal breast	Kumar et al. (2051) Nature	CellxGene
hbca_c131	Normal breast	Kumar et al. (2052) Nature	CellxGene
hbca_c132	Normal breast	Kumar et al. (2053) Nature	CellxGene
hbca_c133	Normal breast	Kumar et al. (2054) Nature	CellxGene
hbca_c134	Normal breast	Kumar et al. (2055) Nature	CellxGene
hbca_c136	Normal breast	Kumar et al. (2056) Nature	CellxGene
hbca_c137	Normal breast	Kumar et al. (2057) Nature	CellxGene
hbca_c138	Normal breast	Kumar et al. (2058) Nature	CellxGene
hbca_c139	Normal breast	Kumar et al. (2059) Nature	CellxGene
hbca_c14	Normal breast	Kumar et al. (2060) Nature	CellxGene
hbca_c140	Normal breast	Kumar et al. (2061) Nature	CellxGene
hbca_c141	Normal breast	Kumar et al. (2062) Nature	CellxGene
hbca_c142	Normal breast	Kumar et al. (2063) Nature	CellxGene
hbca_c143	Normal breast	Kumar et al. (2064) Nature	CellxGene
hbca_c144	Normal breast	Kumar et al. (2065) Nature	CellxGene
hbca_c145	Normal breast	Kumar et al. (2066) Nature	CellxGene
hbca_c146	Normal breast	Kumar et al. (2067) Nature	CellxGene
hbca_c147	Normal breast	Kumar et al. (2068) Nature	CellxGene
hbca_c148	Normal breast	Kumar et al. (2069) Nature	CellxGene
hbca_c149	Normal breast	Kumar et al. (2070) Nature	CellxGene
hbca_c150	Normal breast	Kumar et al. (2071) Nature	CellxGene
hbca_c151	Normal breast	Kumar et al. (2072) Nature	CellxGene
hbca_c152	Normal breast	Kumar et al. (2073) Nature	CellxGene
hbca_c153	Normal breast	Kumar et al. (2074) Nature	CellxGene
hbca_c159	Normal breast	Kumar et al. (2075) Nature	CellxGene
hbca_c16	Normal breast	Kumar et al. (2076) Nature	CellxGene
hbca_c164	Normal breast	Kumar et al. (2077) Nature	CellxGene
hbca_c166	Normal breast	Kumar et al. (2078) Nature	CellxGene
hbca_c18	Normal breast	Kumar et al. (2079) Nature	CellxGene
hbca_c19	Normal breast	Kumar et al. (2080) Nature	CellxGene
hbca_c20	Normal breast	Kumar et al. (2081) Nature	CellxGene
hbca_c21	Normal breast	Kumar et al. (2082) Nature	CellxGene
hbca_c22	Normal breast	Kumar et al. (2083) Nature	CellxGene
hbca_c24	Normal breast	Kumar et al. (2084) Nature	CellxGene
hbca_c25	Normal breast	Kumar et al. (2085) Nature	CellxGene
hbca_c26	Normal breast	Kumar et al. (2086) Nature	CellxGene
hbca_c31	Normal breast	Kumar et al. (2087) Nature	CellxGene
hbca_c32	Normal breast	Kumar et al. (2088) Nature	CellxGene
hbca_c38	Normal breast	Kumar et al. (2089) Nature	CellxGene
hbca_c50	Normal breast	Kumar et al. (2090) Nature	CellxGene
hbca_c51	Normal breast	Kumar et al. (2091) Nature	CellxGene
hbca_c53	Normal breast	Kumar et al. (2092) Nature	CellxGene
hbca_c54	Normal breast	Kumar et al. (2093) Nature	CellxGene
hbca_c55	Normal breast	Kumar et al. (2094) Nature	CellxGene
hbca_c56	Normal breast	Kumar et al. (2095) Nature	CellxGene
hbca_c57	Normal breast	Kumar et al. (2096) Nature	CellxGene
hbca_c58	Normal breast	Kumar et al. (2097) Nature	CellxGene
hbca_c59	Normal breast	Kumar et al. (2098) Nature	CellxGene
hbca_c60	Normal breast	Kumar et al. (2099) Nature	CellxGene
hbca_c62	Normal breast	Kumar et al. (2100) Nature	CellxGene
hbca_c64	Normal breast	Kumar et al. (2101) Nature	CellxGene
hbca_c66	Normal breast	Kumar et al. (2102) Nature	CellxGene
hbca_c68	Normal breast	Kumar et al. (2103) Nature	CellxGene
hbca_c70	Normal breast	Kumar et al. (2104) Nature	CellxGene
hbca_c71	Normal breast	Kumar et al. (2105) Nature	CellxGene
hbca_c72	Normal breast	Kumar et al. (2106) Nature	CellxGene
hbca_c73	Normal breast	Kumar et al. (2107) Nature	CellxGene
hbca_c74	Normal breast	Kumar et al. (2108) Nature	CellxGene
hbca_c75	Normal breast	Kumar et al. (2109) Nature	CellxGene
hbca_c76	Normal breast	Kumar et al. (2110) Nature	CellxGene
hbca_c77	Normal breast	Kumar et al. (2111) Nature	CellxGene
hbca_c78	Normal breast	Kumar et al. (2112) Nature	CellxGene
hbca_c79	Normal breast	Kumar et al. (2113) Nature	CellxGene
hbca_c80	Normal breast	Kumar et al. (2114) Nature	CellxGene
hbca_c81	Normal breast	Kumar et al. (2115) Nature	CellxGene
hbca_c82	Normal breast	Kumar et al. (2116) Nature	CellxGene
hbca_c83	Normal breast	Kumar et al. (2117) Nature	CellxGene
hbca_c84	Normal breast	Kumar et al. (2118) Nature	CellxGene
hbca_c85	Normal breast	Kumar et al. (2119) Nature	CellxGene
hbca_c86	Normal breast	Kumar et al. (2120) Nature	CellxGene
hbca_c87	Normal breast	Kumar et al. (2121) Nature	CellxGene
hbca_c88	Normal breast	Kumar et al. (2122) Nature	CellxGene
hbca_c89	Normal breast	Kumar et al. (2123) Nature	CellxGene
hbca_c90	Normal breast	Kumar et al. (2124) Nature	CellxGene
hbca_c91	Normal breast	Kumar et al. (2125) Nature	CellxGene
hbca_c92	Normal breast	Kumar et al. (2126) Nature	CellxGene
hbca_c93	Normal breast	Kumar et al. (2127) Nature	CellxGene
hbca_c94	Normal breast	Kumar et al. (2128) Nature	CellxGene
hbca_c95	Normal breast	Kumar et al. (2129) Nature	CellxGene
hbca_c96	Normal breast	Kumar et al. (2130) Nature	CellxGene
hbca_c97	Normal breast	Kumar et al. (2131) Nature	CellxGene
hbca_c98	Normal breast	Kumar et al. (2132) Nature	CellxGene
hbca_c99	Normal breast	Kumar et al. (2133) Nature	CellxGene
TSP4_mammary gland_normal	Normal breast	Tabula Sapiens - All Cells	CellxGene
6_urinary-bladder-cancer_N1	Normal bladder	GSE210347	GEO
6_urinary-bladder-cancer_N3	Normal bladder	GSE210347	GEO
TSP1_bladder organ_normal	Normal bladder	Tabula Sapiens - All Cells	CellxGene
TSP2_bladder organ_normal	Normal bladder	Tabula Sapiens - All Cells	CellxGene
12_lungcancer_Sample3a	Lung cancer	GSE210347	GEO
12_lungcancer_Sample3b	Lung cancer	GSE210347	GEO
12_lungcancer_Sample4a	Lung cancer	GSE210347	GEO
12_lungcancer_Sample5b	Lung cancer	GSE210347	GEO
12_lungcancer_Sample5c	Lung cancer	GSE210347	GEO
12_lungcancer_Sample6a	Lung cancer	GSE210347	GEO
7_lung-cancer_T19	Lung cancer	GSE210347	GEO
7_lung-cancer_T30	Lung cancer	GSE210347	GEO
7_lung-cancer_T31	Lung cancer	GSE210347	GEO
RU653	Lung cancer	Data_Laughney2020_Lung	Curated Cancer Cell Atlas
RU675Tum	Lung cancer	Data_Laughney2020_Lung	Curated Cancer Cell Atlas
RU682Tum	Lung cancer	Data_Laughney2020_Lung	Curated Cancer Cell Atlas
SSN24	Lung cancer	Data_Xing2021_Lung	Curated Cancer Cell Atlas
HTA8_1002	Lung cancer	Glasner et al. (2023) Nat Immunol	CellxGene
HTA8_1007	Lung cancer	Glasner et al. (2024) Nat Immunol	CellxGene
HTA8_1009	Lung cancer	Glasner et al. (2025) Nat Immunol	CellxGene
HTA8_1013	Lung cancer	Glasner et al. (2026) Nat Immunol	CellxGene
HTA8_1023	Lung cancer	Glasner et al. (2027) Nat Immunol	CellxGene
HTA8_1027	Lung cancer	Glasner et al. (2028) Nat Immunol	CellxGene
HTA8_1028	Lung cancer	Glasner et al. (2029) Nat Immunol	CellxGene
10_ICC_23tumor	Liver cancer	GSE210347	GEO
10_ICC_24tumor1	Liver cancer	GSE210347	GEO
10_ICC_24tumor2	Liver cancer	GSE210347	GEO
9_gastric-cancer_5846t1	Gastric cancer	GSE210347	GEO
9_gastric-cancer_5866t1	Gastric cancer	GSE210347	GEO
9_gastric-cancer_5866t2	Gastric cancer	GSE210347	GEO
9_gastric-cancer_6342t1	Gastric cancer	GSE210347	GEO
9_gastric-cancer_6592t1	Gastric cancer	GSE210347	GEO
9_gastric-cancer_6709t1	Gastric cancer	GSE210347	GEO
2_pancancer_scrEXT001	Colorectal cancer	GSE210347	GEO
2_pancancer_scrEXT002	Colorectal cancer	GSE210347	GEO
2_pancancer_scrEXT009	Colorectal cancer	GSE210347	GEO
2_pancancer_scrEXT010	Colorectal cancer	GSE210347	GEO
2_pancancer_scrEXT012	Colorectal cancer	GSE210347	GEO
2_pancancer_scrEXT018	Colorectal cancer	GSE210347	GEO
2_pancancer_scrEXT019	Colorectal cancer	GSE210347	GEO
2_pancancer_sc5rJUQ026	Breast cancer	GSE210347	GEO
2_pancancer_sc5rJUQ033	Breast cancer	GSE210347	GEO
2_pancancer_sc5rJUQ039	Breast cancer	GSE210347	GEO
2_pancancer_sc5rJUQ042	Breast cancer	GSE210347	GEO
2_pancancer_sc5rJUQ046	Breast cancer	GSE210347	GEO
2_pancancer_sc5rJUQ050	Breast cancer	GSE210347	GEO
2_pancancer_sc5rJUQ053	Breast cancer	GSE210347	GEO
2_pancancer_sc5rJUQ064	Breast cancer	GSE210347	GEO
ER_positive_0114	Breast cancer	Data_Pal2021_Breast	Curated Cancer Cell Atlas
CID4398	Breast cancer	Wu et al. (2021) Nat Genet	CellxGene
CID44041	Breast cancer	Wu et al. (2022) Nat Genet	CellxGene
CID4465	Breast cancer	Wu et al. (2023) Nat Genet	CellxGene
CID44971	Breast cancer	Wu et al. (2024) Nat Genet	CellxGene
CID4495	Breast cancer	Wu et al. (2025) Nat Genet	CellxGene
CID4513	Breast cancer	Wu et al. (2026) Nat Genet	CellxGene
CID4515	Breast cancer	Wu et al. (2027) Nat Genet	CellxGene
CID3921	Breast cancer	Wu et al. (2028) Nat Genet	CellxGene
CID3586	Breast cancer	Wu et al. (2029) Nat Genet	CellxGene
CID4067	Breast cancer	Wu et al. (2030) Nat Genet	CellxGene
CID4535	Breast cancer	Wu et al. (2031) Nat Genet	CellxGene
CID3946	Breast cancer	Wu et al. (2032) Nat Genet	CellxGene
hbca_c01	Breast cancer	Kumar et al. (2023) Nature	CellxGene
hbca_c02	Breast cancer	Kumar et al. (2024) Nature	CellxGene
hbca_c03	Breast cancer	Kumar et al. (2025) Nature	CellxGene
hbca_c04	Breast cancer	Kumar et al. (2026) Nature	CellxGene
hbca_c05	Breast cancer	Kumar et al. (2027) Nature	CellxGene
hbca_c06	Breast cancer	Kumar et al. (2028) Nature	CellxGene
hbca_c07	Breast cancer	Kumar et al. (2029) Nature	CellxGene
hbca_c08	Breast cancer	Kumar et al. (2030) Nature	CellxGene
hbca_c11	Breast cancer	Kumar et al. (2031) Nature	CellxGene
hbca_c116	Breast cancer	Kumar et al. (2032) Nature	CellxGene
hbca_c117	Breast cancer	Kumar et al. (2033) Nature	CellxGene
hbca_c120	Breast cancer	Kumar et al. (2034) Nature	CellxGene
hbca_c13	Breast cancer	Kumar et al. (2035) Nature	CellxGene
hbca_c154	Breast cancer	Kumar et al. (2036) Nature	CellxGene
hbca_c155	Breast cancer	Kumar et al. (2037) Nature	CellxGene
hbca_c156	Breast cancer	Kumar et al. (2038) Nature	CellxGene
hbca_c157	Breast cancer	Kumar et al. (2039) Nature	CellxGene
hbca_c158	Breast cancer	Kumar et al. (2040) Nature	CellxGene
hbca_c160	Breast cancer	Kumar et al. (2041) Nature	CellxGene
hbca_c161	Breast cancer	Kumar et al. (2042) Nature	CellxGene
hbca_c163	Breast cancer	Kumar et al. (2043) Nature	CellxGene
hbca_c27	Breast cancer	Kumar et al. (2044) Nature	CellxGene
hbca_c29	Breast cancer	Kumar et al. (2045) Nature	CellxGene
hbca_c30	Breast cancer	Kumar et al. (2046) Nature	CellxGene
hbca_c33	Breast cancer	Kumar et al. (2047) Nature	CellxGene
hbca_c34	Breast cancer	Kumar et al. (2048) Nature	CellxGene
hbca_c36	Breast cancer	Kumar et al. (2049) Nature	CellxGene
hbca_c37	Breast cancer	Kumar et al. (2050) Nature	CellxGene
hbca_c39	Breast cancer	Kumar et al. (2051) Nature	CellxGene
hbca_c41	Breast cancer	Kumar et al. (2052) Nature	CellxGene
hbca_c42	Breast cancer	Kumar et al. (2053) Nature	CellxGene
hbca_c43	Breast cancer	Kumar et al. (2054) Nature	CellxGene
hbca_c44	Breast cancer	Kumar et al. (2055) Nature	CellxGene
hbca_c45	Breast cancer	Kumar et al. (2056) Nature	CellxGene
hbca_c46	Breast cancer	Kumar et al. (2057) Nature	CellxGene
hbca_c47	Breast cancer	Kumar et al. (2058) Nature	CellxGene
hbca_c48	Breast cancer	Kumar et al. (2059) Nature	CellxGene
hbca_c49	Breast cancer	Kumar et al. (2060) Nature	CellxGene
6_urinary-bladder-cancer_H-I-T1	Bladder cancer	GSE210347	GEO
6_urinary-bladder-cancer_H-I-T3	Bladder cancer	GSE210347	GEO
6_urinary-bladder-cancer_H-T2	Bladder cancer	GSE210347	GEO
6_urinary-bladder-cancer_L-T1	Bladder cancer	GSE210347	GEO
6_urinary-bladder-cancer_L-T2	Bladder cancer	GSE210347	GEO
