# Supplementary material for: Integration of Single-Cell and Bulk Transcriptome to Reveal an Endothelial Transition Signature Predicting Bladder Cancer Prognosis
Source: Biology (Basel). 2025 Apr 28;14(5):486. doi: 10.3390/biology14050486 (PMC12109300; doi:10.3390/biology14050486)
Supplement: Supplementary file 1 [file biology-14-00486-s001.zip › Supplement table 2.xlsx]

## Sheet: Supplement table 1
Supplement table 2-Collected published prognostic models for comparison
Author	PMID	SYMBOL	Coef
Shusheng Zhu	38049825	CSPG4	0.164
Shusheng Zhu	38049825	CALR	-0.321
Shusheng Zhu	38049825	NTF3	-0.424
Shusheng Zhu	38049825	RPS6KA1	-0.446
Shusheng Zhu	38049825	FASN	0.316
Shusheng Zhu	38049825	F10	0.288
Shusheng Zhu	38049825	NTRK3	0.592
Shusheng Zhu	38049825	S100A7	0.073
Shiyuan Peng	35140317	APOL1	-0.0019
Shiyuan Peng	35140317	DIRAS3	0.0775
Shiyuan Peng	35140317	NAMPT	0.0127
Shiyuan Peng	35140317	P4HB	0.003
Shiyuan Peng	35140317	SPHK1	0.012
Delin Wang	37994343	IGF1	0.363
Delin Wang	37994343	NGF	0.188
Delin Wang	37994343	GCLM	0.171
Delin Wang	37994343	PYCR1	0.112
Delin Wang	37994343	EFEMP1	0.091
Delin Wang	37994343	APOC3	-0.179
Delin Wang	37994343	IFNB1	-2.907
Linhui Wang	34708131	GSDMB	-0.113
Linhui Wang	34708131	CLEC2D	-0.167
Linhui Wang	34708131	APOL2	-0.029
Linhui Wang	34708131	TNFRSF14	-0.088
Linhui Wang	34708131	GBP2	-0.176
Dengpan Fang	37601252	ACLY	0.014
Dengpan Fang	37601252	CNP	0.007
Dengpan Fang	37601252	NKIRAS2	0.01
Dengpan Fang	37601252	P3H4	0.024
Dengpan Fang	37601252	PDIA6	0.002
Dengpan Fang	37601252	VPS25	-0.004
Dengpan Fang	37601252	XPO1	-0.01
Jiyuan Hu	36357874	VCL	0.1452
Jiyuan Hu	36357874	ITGB6	-0.0832
Jiyuan Hu	36357874	COL6A1	0.0077
Jiyuan Hu	36357874	RAC3	0.2404
Jiyuan Hu	36357874	PDGFD	0.0817
Jiyuan Hu	36357874	JUN	0.1192
Jiyuan Hu	36357874	LAMA2	0.1927
Yang Liu	38073378	PSMC1	0.793
Yang Liu	38073378	RAC3	0.514
Yang Liu	38073378	ROBO2	0.456
Yang Liu	38073378	ITGB3	0.397
Qianwei Xing	33209669	TAP1	-0.0008
Qianwei Xing	33209669	RBP7	0.004
Qianwei Xing	33209669	STAT1	0
Qianwei Xing	33209669	PDGFRA	0.0056
Qianwei Xing	33209669	AHNAK	0.0047
Qianwei Xing	33209669	OLR1	0.0003
Qianwei Xing	33209669	RAC3	0.0095
Qianwei Xing	33209669	EDNRA	0.0019
Qianwei Xing	33209669	IGF1	0.0782
Qianwei Xing	33209669	SH3BP2	-0.0099
Fei Lin	37578544	APOL6	-0.1306
Fei Lin	37578544	ETV7	-0.1295
Fei Lin	37578544	SH2D2A	-0.3439
Fei Lin	37578544	CIITA	-0.0031
Jiale Sun	34557413	TFRC	0.0014
Jiale Sun	34557413	G6PD	0.0026
Jiale Sun	34557413	SLC38A1	-0.0042
Jiale Sun	34557413	ZEB1	0.0442
Jiale Sun	34557413	SCD	0.0014
Jiale Sun	34557413	SRC	-0.0038
Jiale Sun	34557413	PRDX6	0.0013
Jiangting Cheng	36335813	EMP1	0.1597
Jiangting Cheng	36335813	ATP2A3	-0.2137
Jiangting Cheng	36335813	TRAF5	-0.4585
Xianchao Sun	33962639	SLC2A3	0.119
Xianchao Sun	33962639	ALDOB	-0.387
Xianchao Sun	33962639	FOXO3	0.32
Xianchao Sun	33962639	SDC4	-0.216
Xianchao Sun	33962639	VEGFA	-0.227
Xianchao Sun	33962639	EGFR	0.165
Xianchao Sun	33962639	GPC1	0.232
Yilin Yan	34490263	CISD1	0.251
Yilin Yan	34490263	CRYAB	0.135
Yilin Yan	34490263	FTH1	0.225
Yilin Yan	34490263	ACACA	0.656
Yilin Yan	34490263	ZEB1	0.242
Yilin Yan	34490263	SQLE	0.202
Yonggui Xiao	39572651	MEST	0.1207
Yonggui Xiao	39572651	FASN	0.3889
Yonggui Xiao	39572651	KRT6B	0.0997
Yonggui Xiao	39572651	RGS2	0.232
Yining Hao	36512456	PPP2R2B	-0.354
Yining Hao	36512456	TSPAN7	0.77
Yining Hao	36512456	ATAD3C	-0.65
Yining Hao	36512456	SYT15	-0.451
Yining Hao	36512456	SAPCD1	-0.547
Yining Hao	36512456	AKRIBI	1.558
Yining Hao	36512456	TCHH	0.468
Yining Hao	36512456	AKAPI2	0.459
Yining Hao	36512456	TAGLN3	0.288
Yining Hao	36512456	IGF2	0.644
Bingqi Dong	34368227	TSHZ3	0.062
Bingqi Dong	34368227	ZFHX4	0.122
Bingqi Dong	34368227	ZEB2	-0.031
Bingqi Dong	34368227	MEIS1	-0.206
Bingqi Dong	34368227	ISL1	0.012
Bingqi Dong	34368227	HOXC4	-0.061
Lusi Zhang	36505448	EGR1	0.091
Lusi Zhang	36505448	KLF9	-0.241
Lusi Zhang	36505448	PPP3CB	0.236
Lusi Zhang	36505448	FANCD2	-0.346
Lusi Zhang	36505448	MYC	0.102
Lusi Zhang	36505448	ABCB9	0.343
Lusi Zhang	36505448	HDAC10	-0.12
Lusi Zhang	36505448	BECN2	-0.127
Lusi Zhang	36505448	CHMP4C	-0.13
Lusi Zhang	36505448	SREBF1	0.169
Lusi Zhang	36505448	TFRC	0.178
Lusi Zhang	36505448	NGF	0.09
Lusi Zhang	36505448	EPDR1	0.115
Lusi Zhang	36505448	CTSE	-0.045
Lusi Zhang	36505448	FADS2	0.139
Jie Zhu	33184436	ADIPOQ	0.0816
Jie Zhu	33184436	AHNAK	0.013
Jie Zhu	33184436	CALR	0.0014
Jie Zhu	33184436	CMTM8	0.0354
Jie Zhu	33184436	EDNRA	0.0843
Jie Zhu	33184436	MMP9	0.0014
Jie Zhu	33184436	NAMPT	0.0222
Jie Zhu	33184436	PPY	0.4553
Jie Zhu	33184436	PROK1	0.1492
Jie Zhu	33184436	RAC3	0.0248
Jie Zhu	33184436	RBP7	0.0151
Jie Zhu	33184436	SLIT2	-0.3196
Jie Zhu	33184436	STAT1	-0.0065
Yue Wu	34239534	ZNF106	0.0678
Yue Wu	34239534	CTIF	0.1601
Yue Wu	34239534	RBMS3	0.0642
Yue Wu	34239534	NOVA1	0.0172
Yue Wu	34239534	PPARGC1B	-0.139
Yue Wu	34239534	MTG1	-0.1443
Yue Wu	34239534	DARS2	0.448
Yue Wu	34239534	CTU1	-0.2467
Yue Wu	34239534	ENOX1	0.0392
Yue Wu	34239534	LIN28A	0.1514
Yue Wu	34239534	IGF2BP2	0.0384
Yue Wu	34239534	TDRD1	0.0235
Zhao Zhang	35044630	BNC2	-0.465
Zhao Zhang	35044630	LAMA2	0.499
Zhao Zhang	35044630	MFAP5	0.228
Zhao Zhang	35044630	NID1	0.176
Zhao Zhang	35044630	OLFML1	-0.334
Yucai Wu	32983230	FLNA	-1.4854
Yucai Wu	32983230	HSPG2	3.505
Yucai Wu	32983230	AHNAK	1.7431
Yucai Wu	32983230	FASTKD3	-1.4474
Yucai Wu	32983230	POU5F1	-0.2799
Yucai Wu	32983230	PCSK9	0.3465
Li Zhou	39216004	OTX2	0.4806
Li Zhou	39216004	FAM20C	0.2076
Li Zhou	39216004	CXCL13	-0.1431
Li Zhou	39216004	TBX1	-0.1049
Li Zhou	39216004	HYAL1	0.1385
Jianpeng Li	34315402	SORBS2	0.1106
Jianpeng Li	34315402	GPC2	-0.1887
Jianpeng Li	34315402	SETBP1	0.2454
Jianpeng Li	34315402	FGF11	0.3886
Jianpeng Li	34315402	APOL1	-0.1643
Yuda Lin	37091788	ATP2A3	-0.2986
Yuda Lin	37091788	STIM2	-0.5852
Yuda Lin	37091788	VWF	0.3126
Yuda Lin	37091788	P4HB	0.3549
Xincheng Liu	37676513	ATIC	0.24
Xincheng Liu	37676513	?INS	0.039
Xincheng Liu	37676513	MTHFD1L	0.285
Yang He	39429662	LIME1	-0.2529
Yang He	39429662	LRP8	0.1366
Yang He	39429662	SPDYA	-2.1159
Yang He	39429662	MST1R	-0.0427
Lei Gu	37593621	DAD1	0.0012
Lei Gu	37593621	ANXA5	0.0023
Lei Gu	37593621	PRPF19	0.0031
Lei Gu	37593621	PSMB9	-0.0056
Lei Gu	37593621	CDC42EP5	-0.0035
Lei Gu	37593621	NOTCH3	0.0041
Zhuonan Liu	33096258	FBP1	0.8528
Zhuonan Liu	33096258	HIP1R	0.6586
Zhuonan Liu	33096258	USF1	0.6329
Zhuonan Liu	33096258	SLC45A3	0.7598
Zhuonan Liu	33096258	SARS	1.7461
Zhuonan Liu	33096258	LRRC59	1.532
Zhuonan Liu	33096258	TRAF5	0.6362
Zhuonan Liu	33096258	PICK1	0.6626
Zhuonan Liu	33096258	UCHL1	1.122
Zhuonan Liu	33096258	NUP188	1.421
Zhuonan Liu	33096258	COPS5	0.5842
Zhuonan Liu	33096258	MGST2	0.7877
Zhuonan Liu	33096258	SSTR5	0.5276
Zhuonan Liu	33096258	ZAP70	0.7772
Zhuonan Liu	33096258	SLC44A4	0.9186
Zhuonan Liu	33096258	PYCR1	1.1539
Zhuonan Liu	33096258	TXNIP	0.8808
Zhuonan Liu	33096258	ELF3	0.9172
Ke Zhu	34930465	CALR	0.3265
Ke Zhu	34930465	DNAJB4	0.2036
Ke Zhu	34930465	CRYAB	0.0609
Ke Zhu	34930465	KDELR3	0.0715
Ke Zhu	34930465	CREB3L3	-0.5633
Ke Zhu	34930465	FBXO6	-0.3616
Ke Zhu	34930465	HSPB6	0.0096
Wen-Ting Su	38186002	FASN	0.0186
Wen-Ting Su	38186002	LGALS1	0.001
Wen-Ting Su	38186002	MAOA	-0.0176
Wen-Ting Su	38186002	PRDX6	0.007
Yingchun Liang	34418989	ACSL4	-0.3722
Yingchun Liang	34418989	ALOX5	-0.1217
Yingchun Liang	34418989	GCLM	0.1718
Yingchun Liang	34418989	ACACA	0.31
Yingchun Liang	34418989	ZEB1	0.3463
Yingchun Liang	34418989	FADS2	0.0967
Yingchun Liang	34418989	NOX1	-0.1884
Zhenan Zhang	35070817	ACSM6	-0.0448
Zhenan Zhang	35070817	AHNAK2	0.1245
Zhenan Zhang	35070817	AIM2	-0.1105
Zhenan Zhang	35070817	ARHGEF4	-0.007
Zhenan Zhang	35070817	B3GAT1	-0.0008
Zhenan Zhang	35070817	BARX2	0.0403
Zhenan Zhang	35070817	BHMT	-0.0338
Zhenan Zhang	35070817	CASQ1	-0.1052
Zhenan Zhang	35070817	CCL15	-0.2276
Zhenan Zhang	35070817	CDH3	-0.1386
Zhenan Zhang	35070817	CPA4	0.1193
Zhenan Zhang	35070817	CYP4B1	0.1603
Zhenan Zhang	35070817	DSC3	-0.0056
Zhenan Zhang	35070817	EREG	0.0444
Zhenan Zhang	35070817	FOSL1	0.1306
Zhenan Zhang	35070817	FREM1	0.2227
Zhenan Zhang	35070817	GSDMC	-0.2025
Zhenan Zhang	35070817	HES2	0.0535
Zhenan Zhang	35070817	HNF1B	-0.2342
Zhenan Zhang	35070817	HTR7	0.1087
Zhenan Zhang	35070817	IGDCC3	0.1688
Zhenan Zhang	35070817	KLK6	0.0051
Zhenan Zhang	35070817	PLIN5	-0.0605
Zhenan Zhang	35070817	PTPRZ1	0.036
Zhenan Zhang	35070817	SCUBE2	0.1502
Zhenan Zhang	35070817	SERPINB2	0.1282
Zhenan Zhang	35070817	SH3RF2	-0.1867
Zhenan Zhang	35070817	SLC14A1	0.0373
Zhenan Zhang	35070817	SLC30A2	0.0223
Kaifeng Zheng	37749482	MSRB2	-0.515
Kaifeng Zheng	37749482	AGMAT	-0.0466
Kaifeng Zheng	37749482	KLF6	0.1855
Kaifeng Zheng	37749482	DDAH2	0.1348
Kaifeng Zheng	37749482	GADD45B	0.012
Kaifeng Zheng	37749482	SERPINE2	0.1045
Kaifeng Zheng	37749482	STMN3	0.1203
Kaifeng Zheng	37749482	TEAD2	0.0392
Kaifeng Zheng	37749482	COMP	0.0779
